# Supplementary material for: Genetic Diversity and Marker–Trait Associations in Commercial Cultivars and Weedy Perilla frutescens from South Korea and Japan Based on Morphological Traits and SSR Markers
Source: Plants (Basel). 2026 Apr 21;15(8):1273. doi: 10.3390/plants15081273 (PMC13120271; doi:10.3390/plants15081273)
Supplement: Supplementary file 1 [file plants-15-01273-s001.zip]

Archive with 4 entries (4 files):
- Supplementary Fig. S1.pdf
- Supplementary Fig. S2.pdf
- Supplementary Fig. S3.pdf
- Supplementary Tables S1, S2, S3, S4 and S5.xlsx
