# Supplementary material for: Genetic Diversity and Marker–Trait Associations in Commercial Cultivars and Weedy Perilla frutescens from South Korea and Japan Based on Morphological Traits and SSR Markers
Source: Plants (Basel). 2026 Apr 21;15(8):1273. doi: 10.3390/plants15081273 (PMC13120271; doi:10.3390/plants15081273)
Supplement: Supplementary file 1 [file plants-15-01273-s001.zip › Supplementary Tables S1, S2, S3, S4 and S5.xlsx]

## Sheet: Supplementary Table S1
Supplementary Table S1. Pearson correlation coefficients among the 10 morphological traits measured in the 45 Perilla accessions.
	QL2	QL3	QL4	QL5	QN1	QN2	QN3	QN4	QN5
QL1	0.365*	0.107	-0.257	-0.126	-0.363*	-0.0042	0.015	-0.268	-0.21
QL2		0.361*	-0.258	-0.332*	-0.359*	-0.017	-0.041	-0.268	-0.277
QL3			-0.334*	-0.28	-0.450**	0.197	0.246	-0.334*	-0.416**
QL4				0.653**	0.227	-0.135	-0.03	0.664**	0.714**
QL5					0.506**	-0.254	-0.054	0.747**	0.816**
QN1						-0.107	-0.091	0.524**	0.519**
QN2							0.733**	-0.417**	-0.423**
QN3								-0.256	-0.226
QN4									0.932**
** Significance at P < 0.01 * Significance at P < 0.05

## Sheet: Supplementary Table S2
Supplementary Table S2. Genetic variation detected by each SSR primer among four groups (PFF, PFC, WPFF, and WPFC) within 45 Perilla accessions collected from South Korea and Japan.
Marker	PFF cultivars (n = 11)				WPFF accessions (n = 10)				PFC cultivars (n = 14)				WPFC accessions (n = 10)
	No. Allele	MAF	GD	PIC	No. Allele	MAF	GD	PIC	No. Allele	MAF	GD	PIC	No. Allele	MAF	GD	PIC
KNUPF169	2	0.727	0.397	0.318	4	0.4	0.72	0.672	2	0.643	0.459	0.354	3	0.8	0.34	0.314
KNUPF170	2	0.727	0.397	0.318	4	0.4	0.7	0.645	1	1	0	0	4	0.7	0.48	0.45
KNUPF171	4	0.727	0.446	0.42	2	0.6	0.48	0.365	2	0.571	0.49	0.37	2	0.5	0.5	0.375
KNUPF172	2	0.636	0.463	0.356	4	0.7	0.48	0.45	3	0.571	0.571	0.501	1	1	0	0
KNUPF173	2	0.636	0.463	0.356	2	0.6	0.48	0.365	3	0.571	0.541	0.453	3	0.6	0.54	0.466
KNUPF174	2	0.818	0.298	0.253	2	0.8	0.32	0.269	3	0.5	0.561	0.465	2	0.9	0.18	0.164
KNUPF175	2	0.727	0.397	0.318	3	0.5	0.58	0.492	3	0.571	0.541	0.453	3	0.8	0.34	0.314
KNUPF176	2	0.818	0.298	0.253	3	0.6	0.54	0.466	3	0.786	0.357	0.325	4	0.5	0.64	0.581
KNUPF177	2	0.909	0.165	0.152	3	0.7	0.46	0.41	3	0.643	0.52	0.464	4	0.6	0.58	0.535
KNUPF178	2	0.636	0.463	0.356	4	0.4	0.7	0.645	2	0.929	0.133	0.124	4	0.4	0.7	0.645
KNUPF179	3	0.636	0.512	0.444	6	0.4	0.76	0.73	3	0.857	0.255	0.24	3	0.4	0.66	0.586
KNUPF180	5	0.273	0.76	0.72	6	0.4	0.76	0.73	3	0.571	0.541	0.453	5	0.3	0.76	0.72
KNUPF181	3	0.636	0.512	0.444	3	0.5	0.58	0.492	3	0.5	0.561	0.465	3	0.4	0.64	0.563
KNUPF182	1	1	0	0	4	0.5	0.66	0.61	2	0.643	0.459	0.354	2	0.9	0.18	0.164
KNUPF183	4	0.545	0.628	0.581	5	0.4	0.72	0.676	5	0.5	0.673	0.632	4	0.5	0.66	0.61
KNUPF184	2	0.909	0.165	0.152	2	0.7	0.42	0.332	4	0.429	0.663	0.6	3	0.5	0.58	0.492
KNUPF185	2	0.636	0.463	0.356	3	0.6	0.54	0.466	3	0.857	0.255	0.24	4	0.6	0.58	0.535
KNUPF186	3	0.545	0.595	0.526	7	0.2	0.84	0.82	2	0.643	0.459	0.354	5	0.6	0.6	0.57
KNUPF187	1	1	0	0	4	0.4	0.7	0.645	3	0.786	0.357	0.325	3	0.7	0.46	0.41
KNUPF188	3	0.818	0.314	0.292	5	0.5	0.68	0.642	2	0.571	0.49	0.37	6	0.5	0.7	0.673
KNUPF189	4	0.636	0.545	0.504	6	0.5	0.7	0.673	3	0.357	0.663	0.589	4	0.5	0.64	0.581
KNUPF190	4	0.364	0.727	0.678	5	0.4	0.74	0.701	3	0.357	0.663	0.589	4	0.4	0.66	0.596
KNUPF191	5	0.364	0.744	0.702	6	0.3	0.8	0.772	4	0.5	0.643	0.585	7	0.3	0.82	0.798
KNUPF192	2	0.727	0.397	0.318	2	0.8	0.32	0.269	3	0.571	0.541	0.453	4	0.3	0.72	0.666
KNUPF193	2	0.727	0.397	0.318	4	0.4	0.7	0.645	2	0.643	0.459	0.354	3	0.8	0.34	0.314
KNUPF194	2	0.727	0.397	0.318	3	0.5	0.62	0.548	3	0.5	0.602	0.523	2	0.9	0.18	0.164
KNUPF195	2	0.545	0.496	0.373	2	0.9	0.18	0.164	2	0.643	0.459	0.354	2	0.6	0.48	0.365
KNUPF196	3	0.455	0.579	0.486	2	0.7	0.42	0.332	3	0.571	0.541	0.453	3	0.7	0.46	0.41
KNUPF197	2	0.727	0.397	0.318	5	0.5	0.68	0.642	2	0.643	0.459	0.354	1	1	0	0
KNUPF198	2	0.818	0.298	0.253	3	0.7	0.46	0.41	2	0.643	0.459	0.354	4	0.4	0.66	0.596
KNUPF199	3	0.727	0.43	0.385	3	0.5	0.62	0.548	2	0.571	0.49	0.37	1	1	0	0
KNUPF200	2	0.909	0.165	0.152	3	0.8	0.34	0.314	1	1	0	0	2	0.8	0.32	0.269
KNUPF201	3	0.818	0.314	0.292	4	0.5	0.64	0.581	5	0.5	0.653	0.602	3	0.5	0.58	0.492
KNUPF202	3	0.636	0.512	0.444	2	0.6	0.48	0.365	3	0.786	0.357	0.325	3	0.6	0.54	0.466
KNUPF203	2	0.909	0.165	0.152	3	0.6	0.54	0.466	2	0.714	0.408	0.325	3	0.6	0.54	0.466
KNUPF204	2	0.909	0.165	0.152	2	0.9	0.18	0.164	1	1	0	0	1	1	0	0
KNUPF205	2	0.909	0.165	0.152	2	0.9	0.18	0.164	2	0.786	0.337	0.28	1	1	0	0
KNUPF206	2	0.545	0.496	0.373	2	0.8	0.32	0.269	1	1	0	0	2	0.8	0.32	0.269
KNUPF207	2	0.818	0.298	0.253	5	0.4	0.72	0.676	1	1	0	0	2	0.8	0.32	0.269
KNUPF208	1	1	0	0	2	0.7	0.42	0.332	2	0.929	0.133	0.124	2	0.8	0.32	0.269
KNUPF209	2	0.727	0.397	0.318	2	0.5	0.5	0.375	1	1	0	0	2	0.9	0.18	0.164
KNUPF210	3	0.545	0.562	0.476	2	0.8	0.32	0.269	2	0.571	0.49	0.37	2	0.5	0.5	0.375
KNUPF211	2	0.909	0.165	0.152	2	0.9	0.18	0.164	2	0.929	0.133	0.124	2	0.7	0.42	0.332
KNUPF212	2	0.818	0.298	0.253	2	0.9	0.18	0.164	3	0.571	0.541	0.453	2	0.9	0.18	0.164
KNUPF213	2	0.909	0.165	0.152	2	0.8	0.32	0.269	2	0.857	0.245	0.215	2	0.9	0.18	0.164
KNUPF214	2	0.636	0.463	0.356	2	0.8	0.32	0.269	1	1	0	0	2	0.5	0.5	0.375
KNUPF215	3	0.818	0.314	0.292	3	0.6	0.56	0.499	2	0.643	0.459	0.354	3	0.7	0.46	0.41
KNUPF216	2	0.727	0.397	0.318	1	1	0	0	3	0.714	0.449	0.406	2	0.5	0.5	0.375
KNUPF217	3	0.455	0.579	0.486	3	0.6	0.54	0.466	2	0.857	0.245	0.215	2	0.9	0.18	0.164
KNUPF218	4	0.455	0.645	0.579	5	0.4	0.72	0.676	3	0.643	0.52	0.464	3	0.6	0.54	0.466
KNUPF219	3	0.455	0.645	0.572	5	0.3	0.76	0.72	3	0.786	0.357	0.325	4	0.4	0.7	0.645
KNUPF220	4	0.545	0.612	0.555	3	0.4	0.64	0.563	2	0.929	0.133	0.124	3	0.5	0.58	0.492
KNUPF221	2	0.727	0.397	0.318	3	0.7	0.46	0.41	3	0.643	0.5	0.427	2	0.6	0.48	0.365
KNUPF222	3	0.727	0.43	0.385	4	0.4	0.7	0.645	4	0.286	0.735	0.685	2	0.9	0.18	0.164
KNUPF223	2	0.909	0.165	0.152	2	0.8	0.32	0.269	1	1	0	0	1	1	0	0
KNUPF224	3	0.818	0.314	0.292	3	0.8	0.34	0.314	2	0.643	0.459	0.354	1	1	0	0
KNUPF225	2	0.909	0.165	0.152	2	0.9	0.18	0.164	2	0.786	0.337	0.28	1	1	0	0
KNUPF226	2	0.636	0.463	0.356	1	1	0	0	1	1	0	0	1	1	0	0
KNUPF227	2	0.818	0.298	0.253	2	0.8	0.32	0.269	2	0.571	0.49	0.37	5	0.4	0.72	0.676
KNUPF228	1	1	0	0	2	0.7	0.42	0.332	2	0.786	0.337	0.28	2	0.5	0.5	0.375
KNUPF229	2	0.818	0.298	0.253	3	0.5	0.62	0.548	2	0.714	0.408	0.325	2	0.6	0.48	0.365
KNUPF230	1	1	0	0	3	0.6	0.56	0.499	2	0.786	0.337	0.28	2	0.9	0.18	0.164
KNUPF231	2	0.727	0.397	0.318	3	0.8	0.34	0.314	2	0.929	0.133	0.124	2	0.7	0.42	0.332
KNUPF232	1	1	0	0	3	0.5	0.62	0.548	1	1	0	0	2	0.8	0.32	0.269
KNUPF233	2	0.636	0.463	0.356	2	0.6	0.48	0.365	1	1	0	0	1	1	0	0
KNUPF234	2	0.909	0.165	0.152	1	1	0	0	2	0.643	0.459	0.354	2	0.7	0.42	0.332
KNUPF235	3	0.545	0.595	0.526	4	0.4	0.7	0.645	5	0.571	0.612	0.571	5	0.4	0.72	0.676
KNUPF236	2	0.727	0.397	0.318	3	0.7	0.46	0.41	2	0.571	0.49	0.37	3	0.6	0.54	0.466
KNUPF237	2	0.818	0.298	0.253	4	0.7	0.48	0.45	2	0.571	0.49	0.37	3	0.6	0.54	0.466
KNUPF238	6	0.455	0.727	0.697	1	1	0	0	4	0.429	0.684	0.626	1	1	0	0
Mean	2.4	0.726	0.375	0.322	3.1	0.623	0.489	0.437	2.4	0.704	0.383	0.323	2.7	0.681	0.406	0.356
Max	6	1	0.76	0.72	7	1	0.84	0.82	5	1	0.735	0.685	7	1	0.82	0.798
Min	1	0.273	0	0	1	0.2	0	0	1	0.286	0	0	1	0.3	0	0

## Sheet: Supplementary Table S3
Supplementary Table S3. Information on marker–trait associations (MTAs) identified using the GLM and MLM approaches in the 45 Perilla accessions representing four Perilla types (PFF, PFC, WPFF, and WPFC).
Trait	Marker	GLM	marker R2	MLM	marker R2
QL1	KNUPF185	0.0298358	0.203003
QL1	KNUPF191	0.00719297	0.501973
QL1	KNUPF192	0.00426992	0.255414	0.0404582	0.196872
QL1	KNUPF215	0.0347668	0.196157
QL1	KNUPF216	0.00103073	0.233462	0.013449	0.159879
QL1	KNUPF229	0.00498604	0.223092
QL1	KNUPF234	0.02678	0.108981
QL2	KNUPF182	0.0236872	0.204031
QL2	KNUPF186	0.0203729	0.372916
QL2	KNUPF195	0.00498958	0.169262
QL2	KNUPF205	0.000625639	0.296209	0.00157795	0.343251
QL2	KNUPF209	0.00351446	0.185533
QL2	KNUPF214	0.0406113	0.0939155
QL2	KNUPF222	0.0153452	0.231867
QL2	KNUPF228	0.0406113	0.0939155
QL2	KNUPF231	0.0449138	0.0923497
QL2	KNUPF234	0.0385961	0.0957551
QL3	KNUPF169	0.00261061	0.290365
QL3	KNUPF174	0.0111569	0.143713
QL3	KNUPF179	0.0191254	0.329505
QL3	KNUPF180	0.0488183	0.366068
QL3	KNUPF185	0.000736882	0.348447
QL3	KNUPF186	0.0336303	0.349201
QL3	KNUPF193	0.0414467	0.215443
QL3	KNUPF202	0.0434757	0.141831
QL3	KNUPF206	0.00381045	0.178757
QL3	KNUPF214	0.0408607	0.0936943
QL3	KNUPF216	0.0242512	0.117787
QL3	KNUPF221	0.0164976	0.181451
QL3	KNUPF224	0.0160492	0.220197	0.0242727	0.236274
QL3	KNUPF228	0.00131	0.215686
QL3	KNUPF230	3.13076e-06	0.453125	0.026442	0.179459
QL3	KNUPF232	0.00334239	0.293211
QL3	KNUPF236	0.00186385	0.258656	0.00937755	0.236625
QL3	KNUPF238	0.00923483	0.292126
QL4	KNUPF169	0.000191365	0.378833
QL4	KNUPF172	2.07673e-05	0.460872
QL4	KNUPF173	0.0257274	0.163515
QL4	KNUPF174	0.0108618	0.144694
QL4	KNUPF177	0.00128389	0.404907
QL4	KNUPF182	0.0344156	0.188087
QL4	KNUPF184	0.000742787	0.388019
QL4	KNUPF186	0.0106754	0.401353
QL4	KNUPF187	0.00213045	0.342991
QL4	KNUPF188	0.000362277	0.464021
QL4	KNUPF190	0.00011992	0.606994
QL4	KNUPF191	0.0145749	0.471405
QL4	KNUPF193	0.0123754	0.268107
QL4	KNUPF194	0.000484732	0.348866
QL4	KNUPF195	0.0329345	0.101493
QL4	KNUPF201	0.0139886	0.303616
QL4	KNUPF207	0.000245609	0.444051	0.033242	0.309598
QL4	KNUPF208	0.000398392	0.260698
QL4	KNUPF212	1.26917e-05	0.423038
QL4	KNUPF214	-	-	0.0397026	0.102268
QL4	KNUPF215	2.21946e-05	0.45898
QL4	KNUPF226	-	-	0.000880729	0.290458
QL4	KNUPF230	0.0106541	0.194488
QL4	KNUPF232	0.0241027	0.212421
QL4	KNUPF234	0.0235315	0.113661
QL4	KNUPF237	0.000195517	0.378159
QL4	KNUPF238	1.07481e-09	0.706946	0.0259023	0.313483
QL5	KNUPF169	0.00161264	0.307692
QL5	KNUPF171	0.00939654	0.20362
QL5	KNUPF173	0.00722285	0.213775
QL5	KNUPF176	0.0253984	0.248013
QL5	KNUPF177	0.000173622	0.471744
QL5	KNUPF183	0.0047081	0.413106
QL5	KNUPF184	0.000297016	0.418919
QL5	KNUPF187	0.0024154	0.338346
QL5	KNUPF188	0.000250635	0.475524
QL5	KNUPF190	2.13812e-08	0.775641
QL5	KNUPF194	0.00356894	0.278846
QL5	KNUPF195	0.013171	0.134615	0.0126773	0.153702
QL5	KNUPF203	0.0478362	0.141011
QL5	KNUPF207	0.0068279	0.326923
QL5	KNUPF208	0.000248104	0.276316
QL5	KNUPF209	0.0298383	0.107456
QL5	KNUPF212	0.0215917	0.170635
QL5	KNUPF215	0.00676947	0.265578
QL5	KNUPF217	4.51351e-05	0.379028
QL5	KNUPF219	0.000100356	0.516807
QL5	KNUPF223	0.000838454	0.230769
QL5	KNUPF225	0.012382	0.188702
QL5	KNUPF230	0.0480167	0.134615
QL5	KNUPF231	0.00314663	0.189474
QL5	KNUPF232	0.00105169	0.335907
QL5	KNUPF233	0.000140587	0.288873
QL5	KNUPF237	0.00697673	0.253394
QL5	KNUPF238	1.89016e-07	0.612613
QN1	KNUPF169	8.04462e-05	0.405423	0.0419675	0.203667
QN1	KNUPF170	0.0414275	0.253775
QN1	KNUPF174	0.00175492	0.21008
QN1	KNUPF176	0.000458398	0.404524
QN1	KNUPF177	0.00035679	0.448786
QN1	KNUPF181	0.0305309	0.160082
QN1	KNUPF182	0.0468327	0.174596
QN1	KNUPF183	0.0415095	0.316437
QN1	KNUPF184	0.00733011	0.301686
QN1	KNUPF185	0.0363227	0.194182
QN1	KNUPF187	0.00277946	0.333102
QN1	KNUPF190	0.0165798	0.437946
QN1	KNUPF192	0.00198105	0.285691
QN1	KNUPF193	0.0132303	0.265337
QN1	KNUPF194	0.0130604	0.22858
QN1	KNUPF195	0.0024367	0.194358
QN1	KNUPF208	0.0311776	0.105833
QN1	KNUPF209	0.012295	0.140151
QN1	KNUPF214	0.0460759	0.0893569
QN1	KNUPF216	0.00282092	0.197622
QN1	KNUPF217	0.0180856	0.173932
QN1	KNUPF219	0.002082	0.412171
QN1	KNUPF222	0.0368465	0.193535
QN1	KNUPF223	5.82307e-05	0.316174
QN1	KNUPF230	0.0161049	0.178482
QN1	KNUPF231	0.00012378	0.298749
QN1	KNUPF232	0.0418279	0.18777
QN1	KNUPF233	0.000437835	0.252335
QN1	KNUPF234	0.0139412	0.132569
QN1	KNUPF238	0.0419572	0.224576
QN2	KNUPF170	0.00778261	0.335018
QN2	KNUPF177	0.0184437	0.297823
QN2	KNUPF178	0.00284061	0.360725
QN2	KNUPF183	0.000791577	0.477826
QN2	KNUPF184	0.0119818	0.281132
QN2	KNUPF188	0.0168527	0.321506
QN2	KNUPF190	0.00736713	0.472322
QN2	KNUPF191	0.011271	0.482867
QN2	KNUPF192	0.0311112	0.171035	0.022669	0.216737
QN2	KNUPF202	0.00112249	0.28203	0.00456494	0.280697
QN2	KNUPF222	0.0263638	0.208482
QN2	KNUPF223	0.0323238	0.10217
QN2	KNUPF226	0.0141893	0.131933
QN2	KNUPF228	0.00152948	0.2104
QN2	KNUPF230	0.00600136	0.216205
QN2	KNUPF232	0.000556552	0.358155
QN2	KNUPF235	0.0443381	0.282528
QN2	KNUPF237	0.00315643	0.283397
QN3	KNUPF178	0.00342248	0.353742
QN3	KNUPF179	0.0269952	0.313321	0.0246367	0.385279
QN3	KNUPF183	0.000381615	0.501569	0.0451989	0.372805
QN3	KNUPF184	0.0122436	0.280209
QN3	KNUPF185	0.0407894	0.188918
QN3	KNUPF202	0.00261449	0.251798	0.037462	0.165646
QN3	KNUPF210	0.00844634	0.153885
QN3	KNUPF222	0.0373709	0.192895
QN3	KNUPF230	0.00131555	0.270854
QN3	KNUPF237	0.00630099	0.257331
QN4	KNUPF169	2.81101e-05	0.436051
QN4	KNUPF170	0.000563724	0.440923
QN4	KNUPF171	0.0243595	0.165741
QN4	KNUPF172	0.00629349	0.268492
QN4	KNUPF174	0.0127715	0.138755
QN4	KNUPF176	0.0134918	0.276042
QN4	KNUPF177	4.57468e-08	0.670308
QN4	KNUPF178	0.00103066	0.397025
QN4	KNUPF180	0.00143679	0.515107
QN4	KNUPF182	0.000214876	0.375181
QN4	KNUPF183	0.0169845	0.359091
QN4	KNUPF184	1.17365e-08	0.666701
QN4	KNUPF185	0.00297252	0.297683
QN4	KNUPF187	1.77673e-06	0.553145
QN4	KNUPF188	2.85057e-05	0.537648
QN4	KNUPF190	6.24692e-12	0.864246
QN4	KNUPF191	0.0364907	0.426784
QN4	KNUPF192	0.00825878	0.228385
QN4	KNUPF193	0.00384745	0.3143
QN4	KNUPF194	3.46214e-05	0.430119
QN4	KNUPF199	0.0112028	0.19676
QN4	KNUPF202	0.0475403	0.138081
QN4	KNUPF207	0.0163685	0.290604
QN4	KNUPF208	1.73333e-07	0.4819
QN4	KNUPF212	8.50479e-06	0.434195
QN4	KNUPF215	1.08466e-07	0.590604
QN4	KNUPF217	0.000221337	0.330185
QN4	KNUPF219	0.0145663	0.329672
QN4	KNUPF223	5.4444e-05	0.318219
QN4	KNUPF224	-	-	0.0425577	0.202532
QN4	KNUPF226	0.00186404	0.203613
QN4	KNUPF228	0.0356821	0.098594
QN4	KNUPF229	0.0191527	0.171674
QN4	KNUPF230	9.35526e-06	0.423862	0.0475117	0.148759
QN4	KNUPF231	0.0156895	0.131188
QN4	KNUPF232	1.03973e-05	0.480158
QN4	KNUPF233	4.19195e-05	0.326119
QN4	KNUPF234	0.0170721	0.125262
QN4	KNUPF237	0.000472286	0.349726
QN4	KNUPF238	1.98814e-08	0.657082	0.0321439	0.296394
QN5	KNUPF169	1.62166e-05	0.451401
QN5	KNUPF170	0.000558923	0.441233
QN5	KNUPF171	0.0214399	0.17092
QN5	KNUPF172	0.0016929	0.318698
QN5	KNUPF174	0.0027797	0.193879
QN5	KNUPF176	0.00608034	0.309296
QN5	KNUPF177	3.57254e-08	0.67485
QN5	KNUPF178	0.00312047	0.357217
QN5	KNUPF182	0.000551623	0.344573
QN5	KNUPF183	0.00754031	0.394121
QN5	KNUPF184	3.67861e-08	0.645487
QN5	KNUPF185	0.0123341	0.241051
QN5	KNUPF187	1.10405e-06	0.564326
QN5	KNUPF188	7.62102e-05	0.510695
QN5	KNUPF190	3.08283e-18	0.943327	0.0139123	0.621173
QN5	KNUPF191	0.0204612	0.455631
QN5	KNUPF192	0.00512657	0.248019
QN5	KNUPF193	0.00713838	0.290372
QN5	KNUPF194	1.55935e-05	0.452477
QN5	KNUPF199	0.00782799	0.210683
QN5	KNUPF203	0.0418222	0.146762
QN5	KNUPF207	0.000110524	0.468311	0.0186105	0.353268
QN5	KNUPF208	2.2664e-07	0.475397
QN5	KNUPF209	0.0125137	0.139503	0.035355	0.11359
QN5	KNUPF212	2.30106e-05	0.406046
QN5	KNUPF215	1.04586e-06	0.539165
QN5	KNUPF217	0.000611975	0.296948
QN5	KNUPF218	0.0272924	0.239396
QN5	KNUPF219	0.00178636	0.418081
QN5	KNUPF222	0.027393	0.206791
QN5	KNUPF223	9.25036e-05	0.301953
QN5	KNUPF226	0.021115	0.117581
QN5	KNUPF228	0.0487087	0.0873527
QN5	KNUPF229	0.0373942	0.144858
QN5	KNUPF230	8.26062e-05	0.360895	0.0394215	0.15886
QN5	KNUPF231	0.00608513	0.165796
QN5	KNUPF232	1.20694e-05	0.476063
QN5	KNUPF233	1.5156e-06	0.419499	0.048227	0.0939391
QN5	KNUPF234	0.0223872	0.115465
QN5	KNUPF237	0.000114062	0.394861
QN5	KNUPF238	7.6182e-14	0.824096	0.00160201	0.496837
Trait		10		10
Marekr		59		18
Total		229		26

## Sheet: Supplementary Table S4
Supplementary Table S4. Summary of the 45 accessions (11 PFF, 14 PFC, 10 WPFF, and 10 WPFC) representing cultivated and weedy types of the two Perilla varieties collected from South Korea and Japan.
Group	Accession	Type	Cultivar/Description	Provider
Cultivated	PFF1	var. frutescens	Neulbora	RDA*
	PFF2	var. frutescens	Donggeul 2ho	RDA
	PFF3	var. frutescens	Saebora	RDA
	PFF4	var. frutescens	Saebom	RDA
	PFF5	var. frutescens	Baeksangdeulkkae	RDA
	PFF6	var. frutescens	Daeyu	RDA
	PFF7	var. frutescens	Joim	RDA
	PFF8	var. frutescens	Deulsaem	RDA
	PFF9	var. frutescens	Sodam	RDA
	PFF10	var. frutescens	Deulchan	RDA
	PFF11	var. frutescens	エゴマ	Sakata Seed
	PFC1	var. crispa	大葉青しそ	Tohoku Seed
	PFC2	var. crispa	大葉青しそ	Sakata Seed
	PFC3	var. crispa	しそ大葉	Daiso
	PFC4	var. crispa	青しそ 大葉	Atariya Noen Co., Ltd.
	PFC5	var. crispa	赤ちりめんシソ	Takii Seed
	PFC6	var. crispa	青シソ	Takii Seed
	PFC7	var. crispa	青シソ	Kaneko Seeds Co., Ltd.
	PFC8	var. crispa	ちりめん青しそ	Tohoku Seed
	PFC9	var. crispa	ちりめん赤しそ	Tohoku Seed
	PFC10	var. crispa	芳香うら赤しそ	Matsunaga Seed Co., Ltd.
	PFC11	var. crispa	丸葉青しそ 大高	Matsunaga Seed Co., Ltd.
	PFC12	var. crispa	青しそ	Daiso
	PFC13	var. crispa	ちりめん 青しそ	Atariya Noen Co., Ltd.
	PFC14	var. crispa	芳香大葉-青しそ	Atariya Noen Co., Ltd.
Weedy	WPFF1	var. frutescens	—	KNU
	WPFF2	var. frutescens	—	KNU
	WPFF3	var. frutescens	—	KNU
	WPFF4	var. frutescens	—	KNU
	WPFF5	var. frutescens	—	KNU
	WPFF6	var. frutescens	—	KNU
	WPFF7	var. frutescens	—	KNU
	WPFF8	var. frutescens	—	KNU
	WPFF9	var. frutescens	—	KNU
	WPFF10	var. frutescens	—	KNU
	WPFC1	var. crispa	—	KNU
	WPFC2	var. crispa	—	KNU
	WPFC3	var. crispa	—	KNU
	WPFC4	var. crispa	—	KNU
	WPFC5	var. crispa	—	KNU
	WPFC6	var. crispa	—	KNU
	WPFC7	var. crispa	—	KNU
	WPFC8	var. crispa	—	KNU
	WPFC9	var. crispa	—	KNU
	WPFC10	var. crispa	—	KNU
*RDA: Rural Development Administration

## Sheet: Supplementary Table S5
Supplementary Table S5. The 70 SSR primer sets used for genetic diversity analysis in the 45 Perilla accessions from South Korea and Japan.
No.	Name	SSR	SSR ID	F-Sequence	R-Sequence	Motif	Repeat	Pattern
1	KNUPF169	di-	49687_a	ATTTCCTCCACACGCTTTTAAT	GCAACTCAGAACATCAGCACTA	CT	10	Polymorphism
2	KNUPF170	di-	87318_a	ACTCGAACCCTCACTTTTGAC	ATTTCCGGAACCCTAAACTAAA	CT	10	Polymorphism
3	KNUPF171	di-	93059_a	CATCTTCAAAGAAAACGTGACA	AACAACAACTCTTTGCCAGAAT	AG	10	Polymorphism
4	KNUPF172	di-	95776_c	CCTCCCTCCACAGTCCAC	CTCTCTCATCCTTCCAATTCAA	CT	10	Polymorphism
5	KNUPF173	di-	103352_a	GTGAAGTGAAAGATAAGGTGGC	CTTTGGTTAGGCAAAATTTGAG	CT	10	Polymorphism
6	KNUPF174	di-	104188_b	ACCCCCTAAAAGAGAACTCATC	GAACGTAAAGAGAGACAGAGGG	CT	10	Polymorphism
7	KNUPF175	di-	105180_a	TTTTGCTCCTAAAATTATACGAAAG	GAGAATGTCGTCACCGATAGAT	AG	10	Polymorphism
8	KNUPF176	di-	110695_a	GACAAATTGGGAATACAGGAAA	TTCCGATTCAAGAAAGGTAGAA	CT	10	Polymorphism
9	KNUPF177	di-	9300_a	CCGAGTTCATTTAGACTATCGC	CTTTCTGATGGCTGCTTTAACT	CT	9	Polymorphism
10	KNUPF178	di-	15556_a	TCTTTTCATGTCTAAGCCACCT	GGTGTCCATGTCTCTCATCTCT	CT	9	Polymorphism
11	KNUPF179	di-	36422_b	GATTTTTGAGTCTGCTGCTACC	ACAAAAGAATCAAGCCTGAAGA	CT	9	Polymorphism
12	KNUPF180	di-	40236_a	CAACACCAAATGTGCAATAGAC	AATTCTATGAGGGTGGTCACTG	AG	9	Polymorphism
13	KNUPF181	di-	40740_a	CAAGAGAGGAAACAAAGAGGAG	GAGTGAAGTCGAGAAGGTCATC	CT	9	Polymorphism
14	KNUPF182	di-	41332_a	TTGCCAAATTTTTACCATTATGT	CTACTTTGAGGCAAGGGTTTC	AG	9	Polymorphism
15	KNUPF183	di-	41840_b	CGTTTCGTGTTTGAATGAGAC	GTACAATCGCTCAGATAGGCAC	AG	9	Polymorphism
16	KNUPF184	di-	48678_b	TGAGCTGAATTGTAGTTCCCTT	GGTACCTACCTACCGAACCATA	AG	9	Polymorphism
17	KNUPF185	di-	57264_a	AAGGCATAAGCCTCAACAATAA	CAATGTTCTACACTTCTGCTGC	AG	9	Polymorphism
18	KNUPF186	di-	58619_a	AAAAATGTGGTGAGCAGTCTCT	GTGAAACCAGCTGTGAAGTGTA	CT	9	Polymorphism
19	KNUPF187	di-	60604_a	ATGGGACACTAGAATTACACGC	TGATTGAGAACTCTCATGTTCG	CT	9	Polymorphism
20	KNUPF188	di-	68160_a	GAAAGTGCCGGAACTCTAGATA	CCCCAATATTCATCATCGTATT	AG	9	Polymorphism
21	KNUPF189	di-	98279_a	ACTTCATTCATACAGCTGCACA	GAACTTGGTCGTTTTATGCTTC	CT	9	Polymorphism
22	KNUPF190	di-	131530_a	TCCCTCTTTTGATGTACAAACC	ATCAAAGACTCCACCTTTTTCA	CT	9	Polymorphism
23	KNUPF191	di-	19664_a	CGAGTCTCCGATACAACCAATA	GTTGAGTTTGAGCACACTGGAG	CT	8	Polymorphism
24	KNUPF192	di-	20156_b	CTTCATTAGTGCTTCATCCACA	AGCATTTTGTTTTCTGCTCACT	AG	8	Polymorphism
25	KNUPF193	tetra-	97219_a	TGGATTGAGATTTTGTACTGGA	ACACAATCACACATTTCCACAT	TTTA	4	Polymorphism
26	KNUPF194	tetra-	38404_a	TCCTCAAACCAAATAATGGAAG	CGAGGAGAAAGGAAGAAGTTTT	TATG	4	Polymorphism
27	KNUPF195	tetra-	98544_a	TTTTAACACAACAAGCAACCTC	TGAGAAGGGATACAGAAGCAAT	GATA	4	Polymorphism
28	KNUPF196	tetra-	62894_a	GTGCTTCTTGCACCTCATTTAT	AATTCTCCAATAAAATCTCGCA	TGTA	5	Polymorphism
29	KNUPF197	tetra-	130996_a	GCTGATTCAAAGTTTTCAGCTC	CTGCTCTTCATTAGCGATGTATT	TTAA	4	Polymorphism
30	KNUPF198	tetra-	36257_a	GGGTTACCCTCAACAACATAAA	CGACAAATTCACGTATAGGGAT	CAAA	4	Polymorphism
31	KNUPF199	tetra-	82831_a	TGATTTCTCACAGAAAATGGTTT	GCTAGCTACCATTTCTGGAATC	TTTG	5	Polymorphism
32	KNUPF200	tetra-	67480_a	GGTCGGGACAAGATACAAAATA	CCCCCTCTTATTAAATTACTTGC	TTTC	4	Polymorphism
33	KNUPF201	tetra-	78878_a	GTTGCCTTTTGGTTTGTGTATT	CAATTGAATATGCCTGAATGTC	TTTC	5	Polymorphism
34	KNUPF202	tetra-	104382_a	AAGACTGCATCTTTCACCAACT	TTTCTTTATACACACATCGGCA	CCTC	4	Polymorphism
35	KNUPF203	tetra-	51240_a	TCTGTTGCTTCCTGTACTGATG	ACGGGGGTACATGAAATACATA	CTCC	4	Polymorphism
36	KNUPF204	tetra-	94792_ab	CAAGGGATGTGCTTTCATATCT	TCTTTCTTCTCTTCTGTCTGCC	GGAG	4	Polymorphism
37	KNUPF205	tri-	5769_h	GTCATGCCTCAAATTCTTCACT	GTCTCCTTCAAAATCTCAGACG	CAA	4	Polymorphism
38	KNUPF206	tri-	11643_a	TGGCTCCTCTTGTAATGATTCT	CTCAGCAACCCCATGAAG	CGC	4	Polymorphism
39	KNUPF207	tri-	12092_a	TGAGATGAAGAAGATTGGAGGT	AAACAGAATTCCTTCCACACC	CGC	5	Polymorphism
40	KNUPF208	tri-	12190_b	CAACAAGAAGGGTGTTAAGCTC	ACACATTGAACATTTCATCCAA	CGC	4	Polymorphism
41	KNUPF209	tri-	848_a	CCTGAAGTGCACCATAGCTTA	ACAAAATCCGTCTGCCTGT	CCG	4	Polymorphism
42	KNUPF210	tri-	1202_a	TTTCCTCCAATCTAGAAAACCA	GATTAATGGCGGATAAAATGAA	CGG	5	Polymorphism
43	KNUPF211	tri-	1836_b	GTTTCAGCAAACCAACTGATCT	CTCTCCAGGAAGTCCTCAAAC	CCG	4	Polymorphism
44	KNUPF212	tri-	2256_a	AAATTAGGGCAGAACAAAATCA	TGAAGTAGTGAGAAACAGGGGT	CGG	4	Polymorphism
45	KNUPF213	tri-	3108_a	AGCTTCGTCTCCTGACCC	GATCAGCTCAACTCCCTCAA	CGG	5	Polymorphism
46	KNUPF214	tri-	332_a	GGAAGATGCTAATGCTAATGCT	ATCTCCTCCTGGTATCCTTGAT	CGT	6	Polymorphism
47	KNUPF215	tri-	10440_a	TTACTTCGGTAGACCTCGAAAA	AATGCAACTCCAAGTATCGG	CGT	4	Polymorphism
48	KNUPF216	tri-	29999_b	TCAACCGGACTATTAGCTTCTC	ATGGTGTTCTCCTCTACCATTG	CGT	4	Polymorphism
49	KNUPF217	tri-	79768_a	ATGATGCATCTCTCCTGTTACC	ATAACTTGAAGCTTTTCACCGA	CGT	4	Polymorphism
50	KNUPF218	tri-	96667_c	GAGAAGAATTGGTGGAATTTGA	GCATCTCATTGCTCCTAAAAAC	ACG	4	Polymorphism
51	KNUPF219	tri-	110702_a	ACTTTAGACCATCCAACATCGT	GATAAAATGATGAAGAAACGCC	CGT	4	Polymorphism
52	KNUPF220	tri-	113392_a	CACCAAGAAAATCAACTCCG	CTTTCTTCACCTCCCACTCTCT	ACG	5	Polymorphism
53	KNUPF221	tri-	44760_a	CAAGAAAATCAACTAATTGCAGG	AGCGAATGAATCAGTGAAAGTT	AGT	4	Polymorphism
54	KNUPF222	tri-	50148_a	AATTTATCTTCCATTGAGCGAA	GCTCTATCATTAAAGCTCCCCT	ACT	5	Polymorphism
55	KNUPF223	tri-	19897_a	CAGTCATGACGGAGATGGA	GTTCACGATTCCAATCAGAAAT	GAC	6	Polymorphism
56	KNUPF224	tri-	22919_a	ACGTACTCCTCCACCCATTTA	TAGAAGTTTAGACGCGATCTCC	GAC	5	Polymorphism
57	KNUPF225	tri-	38891_a	TTCAATCTTGGACCATGAAAAT	TCTTCCTCTCCTTCATCATCAC	GTC	4	Polymorphism
58	KNUPF226	tri-	61130_a	AGCCAACAACTCAAACGTATCT	TCAACAACTCTGATTTCTGCAC	GAC	5	Polymorphism
59	KNUPF227	tri-	74072_a	GAATCGAGCGAAAATACTCTGA	GTCGTTGTCGTTGTTATCGTT	GAC	6	Polymorphism
60	KNUPF228	tri-	24133_a	ACCATACTCATGGTGGAGAAAA	TAGTAGTTGATGACACGGTTCG	TAC	4	Polymorphism
61	KNUPF229	tri-	49859_a	ACTAGGTGAGTTGCTTCATGCT	GAGGAGACAACACGAAAACATC	GTA	6	Polymorphism
62	KNUPF230	tri-	62372_a	AAGACGAGGAATCTGTGACCTA	AATGAAGAAAAGTGGATCGAAA	TAC	4	Polymorphism
63	KNUPF231	tri-	8597_c	GGATTGGGCATGGTAATAAGTA	GTTTTTGGTGGATAGGAATGAA	TAG	6	Polymorphism
64	KNUPF232	tri-	8624_a	CTAGAGATTAGCAAGGCTGCAC	AGCTTTTATCTGGCCATCTGTA	CTA	4	Polymorphism
65	KNUPF233	tri-	22975_a	GTTTGTGAAACAACGAGGCTAT	ACGAGCTCCAAAACAACTATGT	CTA	5	Polymorphism
66	KNUPF234	tri-	29468_a	TACTAACTGCTGGTGCTACTGC	CCTCTACTGGTTTTGTTTCGTC	CTA	5	Polymorphism
67	KNUPF235	tri-	50758_a	TGTCACAGAGTCATTGATGGAT	AAGCCTCCAAGCATCATAGATA	CTA	4	Polymorphism
68	KNUPF236	tri-	51109_b	GATGAGCTCAGGACGTAAATTC	CCTCCACTCCACCTATTATTCA	CTA	4	Polymorphism
69	KNUPF237	tri-	51110_b	GAGCTGTCAAGTCTCGGTAGAT	AAACCAGAAGACTTCGTATCCA	CTA	4	Polymorphism
70	KNUPF238	tri-	61362_a	ACACACAGAAAATCGGCTAGAA	TTGAGTCTCAGTGTCAATGCTG	TAG	6	Polymorphism
